# Supplementary material for: ICU Admission Levels of Endothelial Biomarkers as Predictors of Mortality in Critically Ill COVID-19 Patients
Source: Cells. 2021 Jan 19;10(1):186. doi: 10.3390/cells10010186 (PMC7832393; doi:10.3390/cells10010186)
Supplement: Supplementary file 1 [file cells-10-00186-s001.zip]

Archive with 2 entries (2 files):
- Table S1_Cells.docx
- Table S2_Cells.docx
